# Supplementary material for: Defective cholesterol metabolism in amyotrophic lateral sclerosis
Source: J Lipid Res. 2016 Dec 29;58(1):267–78. doi: 10.1194/jlr.P071639 (PMC5234729; doi:10.1194/jlr.P071639)
Supplement: Supplemental Data [file 10.1194_P071639_jlr.P071639-2.xlsx]

## Sheet: TABLE_S1
Supplemental Table S1. Concentrations of sterols, oxysterols, cholestenoic and cholenoic acids in serum
Sterol Systematic Name (Common name)	Abbreviation		Control, n=24			ALS, n=35		Control vs ALS		PLS, n=6		Control vs PLS
			Mean	SD		Mean	SD	Significance		Mean	SD	Significance
Cholesterol and Precursors			µg/mL			µg/mL		ANOVA		µg/mL		ANOVA
3β-Hydroxycholestatriene			0.00916581	0.0117004		0.0208424	0.0466643	NS		0.0179459	0.0127244	NS
Cholesta-5,7-dien-3β-ol (7-Dehydrocholesterol) + Cholesta-5,8-dien-3β-ol	7-DHC + 8-DHC		0.389173	0.213331		0.41169	0.223053	NS		0.31394	0.0850701	NS
Cholesta-5,24-dien-3β-ol (Desmosterol)	24-DHC		0.288694	0.145109		0.246562	0.109976	NS		0.245206	0.077965	NS
Cholest-5-en-3β-ol (Cholesterol)	C		473.666	134.978		477.856	125.804	NS		447.046	80.313	NS
Metabolites			ng/mL			ng/mL				ng/mL
Cholesta-5,8-diene-3β,24(or 25)-diol	24(or 25)H-8DHC		0.0338204	0.0244429		0.029891	0.0476109	NS		0.0151478	0.00738708	NS
Cholesta-5,8-diene-3β,26-diol	26H-8-DHC		0.0718136	0.0855128		0.0385137	0.0313548	NS		0.0387005	0.0404609	NS
3β-Hydroxycholest-5-en-7,8-epoxide	7,8-EC		0	NA		0	NA	NA		0	NA	NS
9,10-Secocholesta-5Z,7E,10-triene-3S,25-diol (25-HydroxyvitaminD3)	25-D3		21.142	8.26931		17.0493	6.53369	NS		15.0117	5.63527	NS
9,10-Secocholesta-5Z,7E,10-triene-3S,24,25-triol (24,25-Dihydroxyvitamin D3)	24,25-D3		1.57329	0.726487		1.22598	0.669828	NS		1.32256	0.849831	NS
Cholest-5-ene-3β,7α-diol (7α-Hydroxycholesterol)	7α-HC		5.9091	5.24937		5.31603	3.85988	NS		5.33186	2.59337	NS
7α-Hydroxycholest-4-en-3-one	7α-HCO		22.6004	21.1126		20.2857	17.9663	NS		18.477	17.6288	NS
Cholest-5-ene-3β,7β-diol (7β-Hydroxycholesterol)	7β-HC		1.11796	0.631042		1.15693	0.747613	NS		1.23969	0.426254	NS
3β-Hydroxycholest-5-en-7-one (7-Oxocholesterol)	7O-C		2.69574	1.95045		2.45025	1.97344	NS		2.69974	1.84947	NS
3β-Hydroxycholest-5-en-24-one (24-Oxocholesterol)	24O-C		0.409919	0.139748		0.549025	0.952034	NS		0.346298	0.0820309	NS
Cholest-5-ene-3β,24S-diol (24S-Hydroxycholesterol)	24S-HC		8.23143	2.28477		8.24893	2.63257	NS		7.67198	2.28662	NS
Cholest-5-ene-3β,25-diol (25-Hydroxycholesterol)	25-HC		1.30541	0.469937		1.27871	0.527885	NS		0.952145	0.20519	NS
Cholest-5-ene-3β,(25R)26-diol (27-Hydroxycholesterol)	26-HC		23.1677	4.83291		19.1514	5.90134	**		16.1808	3.75545	**
Cholest-5-ene-3β,12α-diol (12α-Hydroxycholesterol)	12α-HC		0.266446	0.147776		0.249392	0.148563	NS		0.222796	0.099665	NS
Cholest-5-ene-3β,7α,12α-triol (7α12α-Dihydroxycholesterol)	7α,12α-diHC		0	NA		0	NA	NA		0	NA	NA
7α,12α-Dihydroxycholest-4-en-3-one	7α,12α-diHCO		0.123603	0.1877		0.147517	0.218134	NS		0.0892065	0.127333	NS
Cholest-5-ene-3β,7α,25-triol (7α,25-Dihydroxycholesterol)	7α,25-diHC		0.0615659	0.0231594		0.059356	0.0249288	NS		0.0640229	0.00877826	NS
7α,25-Dihydroxycholest-4-en-3-one	7α,25-diHCO		0.21488	0.0655484		0.284636	0.0773862	**		0.269723	0.0710015	NS
Cholest-5-ene-3β,7α,26-triol (7α,26-Dihydroxycholesterol)	7α,26-diHC		0.172341	0.0623463		0.173765	0.0715743	NS		0.145353	0.0403049	NS
7α,26-Dihydroxycholest-4-en-3-one	7α,26-diHCO		1.08823	0.391921		1.17518	0.363201	NS		1.09153	0.224607	NS
3β,22-Dihydroxycholest-5-en-24-one	22-HC-24-O		7.16663	2.62785		7.8119	2.72986	NS		5.31889	1.85955	NS
3β,5α-Dihydroxycholest-7-en-6-one (Dihydrocholestenone)			0	NA		0	NA	NS		0	NA	NA
Cholesta-5-en-3β,24,25-triol (24,25-Dihydroxycholesterol)	24,25-diHC		0.247315	0.0935037		0.190311	0.0765825	*		0.161911	0.0343229	NS
3β-Hydroxycholest-5-en-26-oic acid	3β-HCA		82.7802	17.6186		67.8671	21.0313	*		70.2744	16.9586	NS
3-Oxocholest-4-en-26-oic acid	3O-CA		2.18723	0.501336		2.15104	0.591529	NS		2.07154	0.275961	NS
3β-Hydroxycholesta-5,7-dien-26-oic acid	3βH-7-DHCA		2.4542	1.85563		1.67995	1.33176	NS		1.46482	0.581758	NS
3-Oxocholesta-4,6-dien-26-oic acid	3O-6-DHCA		5.92755	2.31891		5.82936	2.01717	NS		5.779	2.01192	NS
3β,7α-Dihydroxycholest-5-en-26-oic acid	3β,7α-diHCA		21.2375	7.73924		18.8623	8.09657	NS		21.9593	4.40309	NS
7α-Hydroxy-3-oxocholest-4-en-26-oic acid	7αH,3O-CA		60.9507	14.1565		60.9094	15.5084	NS		64.6794	10.1361	NS
Total 3β,7α-Dihydroxycholest-5-en-26-oic acid	3β,7α-diHCA		23.6917	7.9363		20.5423	8.82344	NS		23.4241	4.8023	NS
Total 7α-Hydroxy-3-oxocholest-4-en-26-oic acid	7αH,3O-CA		66.8782	15.9346		66.7387	16.98	NS		70.4584	11.8462	NS
3β,7β-Dihydroxycholest-5-en-26-oic acid	3β,7β-diHCA		5.30008	0.893235		5.08391	1.30062	NS		6.45807	1.02131	*
3β-Hydroxy-7-oxocholest-5-en-26-oic acid	3βH,7O-CA		0.0275778	0.0113487		0.0287176	0.014349	NS		0.0382156	0.0154324	NS
3β,22,25-Trihydroxycholest-5-en-24-one	22,25-diHC-24-O		7.61534	2.29607		8.46752	2.55925	NS		7.02228	2.439	NS
7α,x,y-Trihydroxycholest-4-en-3-one	7α,x,y-triHCO		0.846555	0.176268		0.953393	0.217458	NS		0.988051	0.27355	NS
7α,24(or26),25-Trihydroxycholest-4-en-3-one	7α,24(or 25)-triHCO		0	NA		0	NA	NA		0	NA	NA
3β,7α,24-Trihydroxycholest-5-en-26-oic acid	3β,7α,24-triHCA		0	NA		0	NA	NA		0	NA	NA
7α,24-Dihydroxy-3-oxocholest-4-en-26-oic acid	7α,24-diH,3O-CA		0.0482609	0.0370751		0.0417683	0.0300043	NS		0.0390817	0.033254	NS
3β,7β,24-Trihydroxycholest-5-en-26-oic acid	3β,7β,24-triHCA		0	NA		0	NA	NA		0	NA	NA
7β,24-Dihydroxy-3-oxocholest-4-en-26-oic acid	7β,24-diH,3O-CA		0.00406714	0.0195053		0	0	NS		0	0	NS
3β,7α,25-Trihydroxycholest-5-en-26-oic acid	3β,7α,25-triHCA		0	NA		0	NA	NA		0	NA	NA
7α,25-Dihydroxy-3-oxocholest-4-en-26-oic acid	7α,25-diH,3O-CA		0	0		0	0	NA		0	0	NA
3β,7β,25-Trihydroxycholest-5-en-26-oic acid	3β,7β,25-triHCA		0	NA		0	NA	NA		0	NA	NA
7β,25-Dihydroxy-3-oxocholest-4-en-26-oic acid	7β,25-diH,3O-CA		0	0		0	0	NA		0	0	NA
7α,x-Dihydroxy-3-oxocholest-4-en-26-oic acid	7α,x-diH,3O-CA		0.917445	0.294881		0.874462	0.356517	NS		0.67756	0.277404	NS
3β,7α,12α-Trihydroxycholest-5-en-26-oic acid	3β,7α,12α-triHCA		0	NA		0	NA	NA		0	NA	NA
7α,12α-Dihydroxy-3-oxocholest-4-en-26-oic acid	7α,12α-diH,3O-CA		1.55934	1.21154		1.58163	1.39891	NS		1.31472	0.59546	NS
7α-Hydroxy-26-nor-cholest-4-ene-3,24-dione	7αH,26-nor-C-3,24-diO		0.26279	0.0861588		0.238975	0.0879947	NS		0.253609	0.0641269	NS
3β,7α-Dihydroxychol-5-en-24-oic acid	3β,7α-Δ5-BA		2.09696	1.04128		1.83246	1.14589	NS		2.27671	1.09437	NS
7α-Hydroxy-3-oxochol-4-en-24-oic acid	7αH,3O-Δ4-BA		3.0459	1.01927		2.8878	0.856188	NS		3.03949	0.786432	NS
3β,7β-Dihydroxychol-5-en-24-oic acid	3β,7β-Δ5-BA		1.25796	0.439557		1.21984	0.454757	NS		1.58628	0.602141	NS
Notes
1. SD, standard deviation
2. NA, not available
3. NS, not significant
4. *, P < 0.05; **, P<0.01

## Sheet: TABLE_S2
Supplemental Table S2. Cholesterol-normalised concentrations of sterols, oxysterols, cholestenoic and cholenoic acids in serum
Sterol Systematic Name (Common name)	Abbreviation	Control, n=24			ALS, n=35		Control vs ALS		PLS, n=6		Control vs PLS
		Mean	SD		Mean	SD	Significance		Mean	SD	Significance
Cholesterol and Precursors		µg/µg cholesterol			µg/µg cholesterol		ANOVA		µg/µg cholesterol		ANOVA
3β-Hydroxycholestatriene		1.9574e-05	2.75028e-05		4.87596e-05	0.000113867	NS		3.98237e-05	2.90453e-05	NS
Cholesta-5,7-dien-3β-ol (7-Dehydrocholesterol) + Cholesta-5,8-dien-3β-ol	7-DHC + 8-DHC	0.000813197	0.000347512		0.000867317	0.000485064	NS		0.000695748	0.000106477	NS
Cholesta-5,24-dien-3β-ol (Desmosterol)	24-DHC	0.000604165	0.000220802		0.000513387	0.000177345	NS		0.000536314	7.78854e-05	NS
Cholest-5-en-3β-ol (Cholesterol)	C	1			1				1
Metabolites		ng/µg cholesterol			ng/µg cholesterol				ng/µg cholesterol
Cholesta-5,8-diene-3β,24(or 25)-diol	24(or 25)H-8DHC	7.49513e-05	5.56909e-05		6.73878e-05	0.000125152	NS		3.56062e-05	1.95272e-05	NS
Cholesta-5,8-diene-3β,26-diol	26H-8-DHC	0.000169964	0.000213047		8.80986e-05	7.96779e-05	NS		9.35688e-05	0.00010081	NS
3β-Hydroxycholest-5-en-7,8-epoxide	7,8-EC	0	0		0	0	NA		0	0	NA
9,10-Secocholesta-5Z,7E,10-triene-3S,25-diol (25-HydroxyvitaminD3)	25-D3	0.0461508	0.017357		0.0376976	0.0171207	NS		0.0346327	0.014934	NS
9,10-Secocholesta-5Z,7E,10-triene-3S,24,25-triol (24,25-Dihydroxyvitamin D3)	24,25-D3	0.00347142	0.001598		0.00277696	0.00190068	NS		0.00313209	0.0022457	NS
Cholest-5-ene-3β,7α-diol (7α-Hydroxycholesterol)	7α-HC	0.0115481	0.00746282		0.0112466	0.0070082	NS		0.0117282	0.00428166	NS
7α-Hydroxycholest-4-en-3-one	7α-HCO	0.0446179	0.0317415		0.0425403	0.0349942	NS		0.0384209	0.0311467	NS
Cholest-5-ene-3β,7β-diol (7β-Hydroxycholesterol)	7β-HC	0.00241058	0.00126508		0.00250882	0.00174411	NS		0.00280722	0.00106311	NS
3β-Hydroxycholest-5-en-7-one (7-Oxocholesterol)	7O-C	0.00569738	0.00421594		0.00549871	0.00560742	NS		0.00592383	0.00328889	NS
3β-Hydroxycholest-5-en-24-one (24-Oxocholesterol)	24O-C	0.000890238	0.000231119		0.00112131	0.00166747	NS		0.000777349	0.000123221	NS
Cholest-5-ene-3β,24S-diol (24S-Hydroxycholesterol)	24S-HC	0.0178843	0.00416279		0.0175824	0.00483039	NS		0.0170349	0.00298135	NS
Cholest-5-ene-3β,25-diol (25-Hydroxycholesterol)	25-HC	0.00289474	0.00113575		0.00275007	0.00112735	NS		0.00220196	0.000644917	NS
Cholest-5-ene-3β,(25R)26-diol (27-Hydroxycholesterol)	26-HC	0.0509841	0.0114923		0.0415431	0.0137589	*		0.0372123	0.0109194	*
Cholest-5-ene-3β,12α-diol (12α-Hydroxycholesterol)	12α-HC	0.000577015	0.000280563		0.000574821	0.000446544	NS		0.000502935	0.000186609	NS
Cholest-5-ene-3β,7α,12α-triol (7α12α-Dihydroxycholesterol)	7α,12α-diHC	0	NA		0	NA	NA		0	NA	NA
7α,12α-Dihydroxycholest-4-en-3-one	7α,12α-diHCO	0.000216589	0.000308146		0.000332177	0.000553893	NS		0.000215915	0.000327507	NS
Cholest-5-ene-3β,7α,25-triol (7α,25-Dihydroxycholesterol)	7α,25-diHC	0.000137463	6.90142e-05		0.000134986	6.3648e-05	NS		0.000147049	3.21538e-05	NS
7α,25-Dihydroxycholest-4-en-3-one	7α,25-diHCO	0.000466896	0.000113372		0.000609059	0.000135137	**		0.000613252	0.000171793	*
Cholest-5-ene-3β,7α,26-triol (7α,26-Dihydroxycholesterol)	7α,26-diHC	0.000382457	0.00014131		0.000380975	0.000151471	NS		0.000330925	9.08011e-05	NS
7α,26-Dihydroxycholest-4-en-3-one	7α,26-diHCO	0.0023836	0.000863536		0.0025292	0.000838007	NS		0.00250649	0.000646566	NS
3β,22-Dihydroxycholest-5-en-24-one	22-HC-24-O	0.0161282	0.00661757		0.0175205	0.00777844	NS		0.0126102	0.00534358	NS
3β,5α-Dihydroxycholest-7-en-6-one (Dihydrocholestenone)		0	0		0	0	NA		0	0	NA
Cholesta-5-en-3β,24,25-triol (24,25-Dihydroxycholesterol)	24,25-diHC	0.000530411	0.000155744		0.000431493	0.000217439	NS		0.000377867	0.000113479	NS
3β-Hydroxycholest-5-en-26-oic acid	3β-HCA	0.185481	0.0520793		0.149333	0.057603	NS		0.162856	0.0522683	NS
3-Oxocholest-4-en-26-oic acid	3O-CA	0.00490096	0.0016041		0.00466211	0.00141565	NS		0.00476382	0.000985431	NS
3β-Hydroxycholesta-5,7-dien-26-oic acid	3βH-7-DHCA	0.00595382	0.00552816		0.0036891	0.00314259	NS		0.00348223	0.00154243	NS
3-Oxocholesta-4,6-dien-26-oic acid	3O-6-DHCA	0.0133441	0.0062675		0.0126794	0.00461377	NS		0.013466	0.00578136	NS
3β,7α-Dihydroxycholest-5-en-26-oic acid	3β,7α-diHCA	0.0483618	0.02168		0.0425517	0.0240152	NS		0.0518485	0.0167119	NS
7α-Hydroxy-3-oxocholest-4-en-26-oic acid	7αH,3O-CA	0.140081	0.0579722		0.13378	0.0441607	NS		0.149802	0.0374641	NS
Total 3β,7α-Dihydroxycholest-5-en-26-oic acid	3β,7α-diHCA	0.0543156	0.0233673		0.0462408	0.0263516	NS		0.0553307	0.0179126	NS
Total 7α-Hydroxy-3-oxocholest-4-en-26-oic acid	7αH,3O-CA	0.153425	0.0634129		0.146459	0.0477771	NS		0.163268	0.0425059	NS
3β,7β-Dihydroxycholest-5-en-26-oic acid	3β,7β-diHCA	0.0120171	0.00375313		0.0113044	0.0041592	NS		0.0149596	0.00373355	NS
3β-Hydroxy-7-oxocholest-5-en-26-oic acid	3βH,7O-CA	6.13732e-05	2.75667e-05		6.3553e-05	3.85606e-05	NS		8.81253e-05	3.60495e-05	NS
3β,22,25-Trihydroxycholest-5-en-24-one	22,25-diHC-24-O	0.0170465	0.00575925		0.0188226	0.00725201	NS		0.0168831	0.00825815	NS
7α,x,y-Trihydroxycholest-4-en-3-one	7α,x,y-triHCO	0.00196155	0.000745256		0.002106	0.000659055	NS		0.00231903	0.000876613	NS
7α,24(or26),25-Trihydroxycholest-4-en-3-one	7α,24(or 25)-triHCO	0	0		0	0	NA		0	0	NA
3β,7α,24-Trihydroxycholest-5-en-26-oic acid	3β,7α,24-triHCA	0	NA		0	NA	NA		0	NA	NA
7α,24-Dihydroxy-3-oxocholest-4-en-26-oic acid	7α,24-diH,3O-CA	0.00011389	9.68464e-05		9.38571e-05	7.51356e-05	NS		9.1124e-05	7.90148e-05	NS
3β,7β,24-Trihydroxycholest-5-en-26-oic acid	3β,7β,24-triHCA	9.02147e-06	4.32654e-05		0	0	NS		0	0	NS
7β,24-Dihydroxy-3-oxocholest-4-en-26-oic acid	7β,24-diH,3O-CA	0	NA		0	NA	NA		0	NA	NA
3β,7α,25-Trihydroxycholest-5-en-26-oic acid	3β,7α,25-triHCA	0	NA		0	NA	NA		0	NA	NA
7α,25-Dihydroxy-3-oxocholest-4-en-26-oic acid	7α,25-diH,3O-CA	0	0		0	0	NA		0	0	NA
3β,7β,25-Trihydroxycholest-5-en-26-oic acid	3β,7β,25-triHCA	0	0		0	0	NA		0	0	NA
7β,25-Dihydroxy-3-oxocholest-4-en-26-oic acid	7β,25-diH,3O-CA	0	NA		0	NA	NA		0	NA	NA
7α,x-Dihydroxy-3-oxocholest-4-en-26-oic acid	7α,x-diH,3O-CA	0.00208004	0.000971556		0.00189919	0.000851399	NS		0.00147625	0.00048054	NS
3β,7α,12α-Trihydroxycholest-5-en-26-oic acid	3β,7α,12α-triHCA	0	NA		0	NA	NA		0	NA	NA
7α,12α-Dihydroxy-3-oxocholest-4-en-26-oic acid	7α,12α-diH,3O-CA	0.0035168	0.00289025		0.00355825	0.00397829	NS		0.003046	0.00157375	NS
7α-Hydroxy-26-nor-cholest-4-ene-3,24-dione	7αH,26-nor-C-3,24-diO	0.000526809	0.000315486		0.000463642	0.000198164	NS		0.00054033	0.000239394	NS
3β,7α-Dihydroxychol-5-en-24-oic acid	3β,7α-Δ5-BA	0.00479537	0.00283168		0.00399102	0.00242461	NS		0.00523218	0.00260822	NS
7α-Hydroxy-3-oxochol-4-en-24-oic acid	7αH,3O-Δ4-BA	0.0070325	0.00349842		0.00641209	0.00237676	NS		0.00712779	0.00249389	NS
3β,7β-Dihydroxychol-5-en-24-oic acid	3β,7β-Δ5-BA	0.00289086	0.00128108		0.00269727	0.00114288	NS		0.00368555	0.00171457	NS
Notes
1. SD, standard deviation
2. NA, not available
3. NS, not significant
4. *, P < 0.05; **, P<0.01

## Sheet: TABLE S3
Supplemental Table S3. Concentrations of sterols, oxysterols, cholestenoic and cholenoic acids in CSF
		Controls			Amyotrophic lateral sclerosis (ALS)
Sterol Systematic Name (Common name)	Abbreviation	Mean	SD		Mean	SD	Control Vs ALS
Cholesterol and precursors		ng/mL			ng/mL		Significance
3β-Hydroxycholestatriene		0.00716794	0.0277613		0.00212839	0.00951843	NS
Cholesta-5,7-dien-3β-ol (7-Dehydrocholesterol) + Cholesta-5,8-dien-3β-ol	7-DHC + 8-DHC	0.221775	0.138813		0.308261	0.242566	NS
Cholesta-5,24-dien-3β-ol (Desmosterol)	24-DHC	0.224373	0.188153		0.500068	0.40457	*
Cholest-5-en-3β-ol (Cholesterol)	C	760.412	269.94		1173.24	305.209	**
Metabolites
9,10-Secocholesta-5Z,7E,10-triene-3S,25-diol (25-HydroxyvitaminD3)	25-D3	0.224381	0.109576		0.170422	0.0713502	NS
Cholest-4(or 5)-ene-3β,6β-diol (6β-Hydroxycholesterol)	6β-HC	0.631785	0.305003		0.989471	0.569418	NS
Cholest-5-ene-3β,7α-diol (7α-Hydroxycholesterol)	7α-HC	0.115844	0.087728		0.169992	0.101002	NS
7α-Hydroxycholest-4-en-3-one	7α-HCO	0	NA		0	NA	NA
Cholest-5-ene-3β,7β-diol (7β-Hydroxycholesterol)	7β-HC	0.120323	0.115458		0.164452	0.0935409	NS
3β-Hydroxycholest-5-en-7-one (7-Oxocholesterol)	7O-C	0.682881	0.500512		1.87333	4.05272	NS
Cholest-5-ene-3β,24S-diol (24S-Hydroxycholesterol)	24S-HC	0.024924	0.022107		0.0133276	0.0102146	NS
Cholest-5-ene-3β,25-diol (25-Hydroxycholesterol)	25-HC	0.0222518	0.0201795		0.0244585	0.0172514	NS
Cholest-5-ene-3β,(25R)26-diol (27-Hydroxycholesterol)	26-HC	0.0829424	0.0455588		0.101059	0.0790374	NS
Cholest-5-ene-3β,7α,25-triol (7α,25-Dihydroxycholesterol)	7α,25-diHC	0.00660405	0.00296643		0.00663169	0.00683698	NS
7α,25-Dihydroxycholest-4-en-3-one	7α,25-diHCO	0.0132697	0.00762408		0.00363273	0.00201005	**
Cholest-5-ene-3β,7α,26-triol (7α,26-Dihydroxycholesterol)	7α,26-diHC	0.00550657	0.00298284		0.00573192	0.00385166	NS
7α,26-Dihydroxycholest-4-en-3-one	7α,26-diHCO	0.00927216	0.00367246		0.00540799	0.00238896	**
3β,22-Dihydroxycholest-5-en-24-one	22-HC-24-O	0.037593	0.0263769		0.052137	0.0258986	NS
3β-Hydroxycholest-5-en-26-oic acid	3β-HCA	1.45319	0.617164		1.43743	1.00764	NS
3-Oxocholest-4-en-26-oic acid	3O-CA	0.201182	0.102875		0.220018	0.220339	NS
3β-Hydroxycholesta-5,7-dien-26-oic acid	3βH-7-DHCA	0.232625	0.255871		0.136931	0.121928	NS
3-Oxocholesta-4,6-dien-26-oic acid	3O-6-DHCA	2.82369	0.896273		2.08473	0.726751	*
3β,7α-Dihydroxycholest-5-en-26-oic acid	3β,7α-diHCA	3.98826	2.54488		3.5889	1.83462	NS
7α-Hydroxy-3-oxocholest-4-en-26-oic acid	7αH,3O-CA	25.6135	7.76756		24.9686	9.24105	NS
Total 3β,7α-Dihydroxycholest-5-en-26-oic acid	3β,7α-diHCA	4.22089	2.7067		3.72584	1.92113	NS
Total 7α-Hydroxy-3-oxocholest-4-en-26-oic acid	7αH,3O-CA	28.4372	8.53193		27.0533	9.94879	NS
3β,7β-Dihydroxycholest-5-en-26-oic acid	3β,7β-diHCA	0.741243	0.281432		0.664365	0.244552	NS
3β,22,25-Trihydroxycholest-5-en-24-one	22,25-diHC-24-O	0.312613	0.121315		0.262344	0.105098	NS
7α,x,y-Trihydroxycholest-4-en-3-one	7α,x,y-triHCO	0.158593	0.0629482		0.0686505	0.0370303	**
3β,7α,24-Trihydroxycholest-5-en-26-oic acid	3β,7α,24-triHCA	0	NA		0	NA	NA
7α,24-Dihydroxy-3-oxocholest-4-en-26-oic acid	7α,24-diH,3O-CA	0.378529	0.070525		0.332196	0.0879031	NS
3β,7α,25-Trihydroxycholest-5-en-26-oic acid	3β,7α,25-triHCA	0	NA		0	NA	NA
7α,25-Dihydroxy-3-oxocholest-4-en-26-oic acid	7α,25-diH,3O-CA	2.04144	0.611629		1.69495	0.507163	NS
7α,x-Dihydroxy-3-oxocholest-4-en-26-oic acid	7α,x-diH,3O-CA	6.41192	1.71887		6.43991	1.86328	NS
3β,7α,12α-Trihydroxycholest-5-en-26-oic acid	3β,7α,12α-triHCA	0	NA		0	NA	NA
7α,12α-Dihydroxy-3-oxocholest-4-en-26-oic acid	7α,12α-diH,3O-CA	1.13304	0.856937		1.05566	0.982822	NS
Trihydroxy-3-oxocholest-4-en-26-oic acid	x,y,z-triH,3O-CA	NA	NA		NA	NA	NA
7α-Hydroxy-3,24-bisoxocholest-4-en-26-oic acid	7αH,3,24-diO-CA	0.229087	0.082842		0.265283	0.0824722	NS
7α-Hydroxy-26-nor-cholest-4-ene-3,24-dione	7αH,26-nor-C-3,24-diO	0.789198	0.137015		0.82199	0.234698	NS
3β,7α-Dihydroxychol-5-en-24-oic acid	3β,7α-Δ5-BA	0	NA		0	NA	NA
7α-Hydroxy-3-oxochol-4-en-24-oic acid	7αH,3O-Δ4-BA	0.790729	0.22545		1.05078	0.342689	*
Notes
1. SD, standard deviation
2. NA, not available
3. NS, not significant
4. *, P < 0.05; **, P<0.01

## Sheet: TABLES4
Table S4. Cholesterol-normalised concentrations of sterols, oxysterols, cholestenoic and cholenoic acids in CSF
		Controls			Amyotrophic lateral sclerosis (ALS)
		Mean	SD		Mean	SD
Sterol Systematic Name (Common name)	Abbreviation	ng/µg cholesterol			ng/µg cholesterol		Significance
3β-Hydroxycholestatriene		0.00705693	0.0273314		0.00151547	0.0067774	NS
Cholesta-5,7-dien-3β-ol (7-Dehydrocholesterol) + Cholesta-5,8-dien-3β-ol	7-DHC + 8-DHC	0.331869	0.272485		0.276519	0.254552	NS
Cholesta-5,24-dien-3β-ol (Desmosterol)	24-DHC	0.340041	0.378004		0.44936	0.440385	NS
Cholest-5-en-3β-ol (Cholesterol)	C	1000	NA		1000	NA	NA
9,10-Secocholesta-5Z,7E,10-triene-3S,25-diol (25-HydroxyvitaminD3)	25-D3	0.318666	0.160819		0.150871	0.0705163	**
Cholest-4(or 5)-ene-3β,6β-diol (6β-Hydroxycholesterol)	6β-HC	1.00153	0.829747		0.908832	0.626098	NS
Cholest-5-ene-3β,7α-diol (7α-Hydroxycholesterol)	7α-HC	0.188258	0.19656		0.151349	0.0905544	NS
7α-Hydroxycholest-4-en-3-one	7α-HCO	0	NA		0	NA	NA
Cholest-5-ene-3β,7β-diol (7β-Hydroxycholesterol)	7β-HC	0.188318	0.214764		0.155416	0.103282	NS
3β-Hydroxycholest-5-en-7-one (7-Oxocholesterol)	7O-C	0.93618	0.553104		1.36041	2.03047	NS
Cholest-5-ene-3β,24S-diol (24S-Hydroxycholesterol)	24S-HC	0.0317303	0.0196163		0.0129686	0.00975755	**
Cholest-5-ene-3β,25-diol (25-Hydroxycholesterol)	25-HC	0.0345026	0.0326417		0.024632	0.0175469	NS
Cholest-5-ene-3β,(25R)26-diol (27-Hydroxycholesterol)	26-HC	0.126159	0.0737132		0.0917869	0.0550036	NS
Cholest-5-ene-3β,7α,25-triol (7α,25-Dihydroxycholesterol)	7α,25-diHC	0.00966711	0.00562995		0.00684488	0.00743105	NS
7α,25-Dihydroxycholest-4-en-3-one	7α,25-diHCO	0.0181257	0.00831234		0.00309383	0.00126298	**
Cholest-5-ene-3β,7α,26-triol (7α,26-Dihydroxycholesterol)	7α,26-diHC	0.00795897	0.0050251		0.00529324	0.00450105	NS
7α,26-Dihydroxycholest-4-en-3-one	7α,26-diHCO	0.012495	0.00283868		0.00462748	0.00198897	**
3β,22-Dihydroxycholest-5-en-24-one	22-HC-24-O	0.0528125	0.0351872		0.0472711	0.0287005	NS
3β-Hydroxycholest-5-en-26-oic acid	3β-HCA	2.00689	0.652613		1.19443	0.599291	**
3-Oxocholest-4-en-26-oic acid	3O-CA	0.293106	0.178252		0.199384	0.234712	NS
3β-Hydroxycholesta-5,7-dien-26-oic acid	3βH-7-DHCA	0.309851	0.398419		0.124373	0.109234	NS
3-Oxocholesta-4,6-dien-26-oic acid	3O-6-DHCA	3.98797	1.25236		1.82803	0.692954	**
3β,7α-Dihydroxycholest-5-en-26-oic acid	3β,7α-diHCA	5.95747	4.2589		3.35423	2.02784	*
7α-Hydroxy-3-oxocholest-4-en-26-oic acid	7αH,3O-CA	40.1599	12.1934		23.649	9.13381	**
3β,7β-Dihydroxycholest-5-en-26-oic acid	3β,7β-diHCA	1.04913	0.458853		0.584451	0.244411	**
3β,22,25-Trihydroxycholest-5-en-24-one	22,25-diHC-24-O	0.44432	0.209078		0.235762	0.120561	**
7α,x,y-Trihydroxycholest-4-en-3-one	7α,x,y-triHCO	0.225114	0.107518		0.0591493	0.0310052	**
3β,7α,24-Trihydroxycholest-5-en-26-oic acid	3β,7α,24-triHCA	0	NA		0	NA	NA
7α,24-Dihydroxy-3-oxocholest-4-en-26-oic acid	7α,24-diH,3O-CA	0.561449	0.219465		0.291098	0.0767248	**
3β,7α,25-Trihydroxycholest-5-en-26-oic acid	3β,7α,25-triHCA	0	NA		0	NA	NA
7α,25-Dihydroxy-3-oxocholest-4-en-26-oic acid	7α,25-diH,3O-CA	2.96971	1.12447		1.47539	0.379572	**
7α,x-Dihydroxy-3-oxocholest-4-en-26-oic acid	7α,x-diH,3O-CA	9.21455	2.97808		5.70215	1.94718	**
3β,7α,12α-Trihydroxycholest-5-en-26-oic acid	3β,7α,12α-triHCA	0	NA		0	NA	NA
7α,12α-Dihydroxy-3-oxocholest-4-en-26-oic acid	7α,12α-diH,3O-CA	1.55311	0.926026		0.974833	1.12604	NS
7α-Hydroxy-3,24-bisoxocholest-4-en-26-oic acid	7αH,3,24-diO-CA	0.328022	0.141976		0.239972	0.103408	*
7α-Hydroxy-26-nor-cholest-4-ene-3,24-dione	7αH,26-nor-C-3,24-diO	1.16722	0.463555		0.716002	0.178095	**
3β,7α-Dihydroxychol-5-en-24-oic acid	3β,7α-Δ5-BA	0	NA		0	NA	NA
7α-Hydroxy-3-oxochol-4-en-24-oic acid	7αH,3O-Δ4-BA	1.14525	0.429921		0.946839	0.396614	NS
Notes
1. SD, standard deviation
2. NA, not available
3. NS, not significant
4. *, P < 0.05; **, P<0.01
